# Supplementary material for: Effect on Satiety-Related Biomarkers of Bar Snacks Containing Chickpea Flour and Pork Protein
Source: Nutrients. 2024 Sep 20;16(18):3180. doi: 10.3390/nu16183180 (PMC11434683; doi:10.3390/nu16183180)
Supplement: Supplementary file 1 [file nutrients-16-03180-s001.zip]

Archive with 1 entries (1 files):
- nutrients-3146434-supplementary.pdf
